# Supplementary material for: A CRISPR Interference Platform for Efficient Genetic Repression in Candida albicans
Source: mSphere. 2019 Feb 13;4(1):e00002-19. doi: 10.1128/mSphere.00002-19 (PMC6374589; doi:10.1128/mSphere.00002-19)
Supplement: TABLE S1 [file mSphere.00002-19-st001.xlsx]

## Sheet: Sheet1
Strain name	Description
SC5314	Wild-type
fRS188	Wild-type, dCas9	Contains dCas9 construct at NEUT5L locus with non-targeting sgRNA (pRS143)
fRS187	Wild-type, dCas9-Mxi1	Contains dCas9-Mxi1 construct at NEUT5L locus with non-targeting sgRNA (pRS159)
fRS174	dCas9, ADE2	Contains dCas9 construct at NEUT5L locus and sgRNA targeting -129 bp upstream of ADE2 start codon (pRS104)
fRS184	dCas9-Mig1, ADE2	Contains dCas9-Mig1 construct at NEUT5L locus and sgRNA targeting -129 bp upstream of ADE2 start codon (pRS197)
fRS186	dCas9-Mxi1, ADE2	Contains dCas9-Mxi1 construct at NEUT5L locus and sgRNA targeting -129 bp upstream of ADE2 start codon
fRS221	dCas9-Mxi1, HSP90	Contains dCas9-Mxi1 construct at NEUT5L locus and sgRNA targeting -141 bp upstream of HSP90 start codon (pRS263)
fRS222	dCas9-Mxi1, HSP90	Contains dCas9-Mxi1 construct at NEUT5L locus and sgRNA targeting -112 bp upstream of HSP90 start codon (pRS267)
