# Supplementary material for: A CRISPR Interference Platform for Efficient Genetic Repression in Candida albicans
Source: mSphere. 2019 Feb 13;4(1):e00002-19. doi: 10.1128/mSphere.00002-19 (PMC6374589; doi:10.1128/mSphere.00002-19)
Supplement: TABLE S2 [file mSphere.00002-19-st002.xlsx]

## Sheet: Sheet1
Plasmid name	Description		Resistance cassettes
pRS252	Cas9	Contains Cas9 and NEUT5L integration site	AMP, NAT
pRS118	Cas9, sgRNA cloning site	Contains Cas9 and NEUT5L integration site and the sgRNA cloning site (SNR52 promoter, PacI sites, sgRNA tail)	AMP, NAT
pRS143	dCas9, sgRNA cloning site	Contains dCas9 and NEUT5L integration site and the sgRNA cloning site (SNR52 promoter, PacI sites, sgRNA tail)	AMP, NAT
pRS104	dCas9, CRISPRi ADE2	Contains dCas9 and NEUT5L integration site and an sgRNA targeting -129 bp upstream of ADE2 start codon	AMP, NAT
pRS157	dCas9-Mig1, sgRNA cloning site	Contains dCas9-Mig1 and NEUT5L integration site and the sgRNA cloning site (SNR52 promoter, PacI sites, sgRNA tail)	AMP, NAT
pRS159	dCas9-Mxi1, sgRNA cloning site	Contains dCas9-Mxi1 and NEUT5L integration site and the sgRNA cloning site (SNR52 promoter, PacI sites, sgRNA tail)	AMP, NAT
pRS197	dCas9-Mig1, CRISPRi ADE2	Contains dCas9-Mig1 and NEUT5L integration site and an sgRNA targeting -129 bp upstream of ADE2 start codon	AMP, NAT
pRS198	dCas9-Mxi1, CRISPRi ADE2	Contains dCas9-Mxi1 and NEUT5L integration site and an sgRNA targeting -129 bp upstream of ADE2 start codon	AMP, NAT
pRS263	dCas9-Mxi1, CRISPRi HSP90	Contains dCas9-Mxi1 and NEUT5L integration site and an sgRNA targeting -141 bp upstream of HSP90 start codon	AMP, NAT
pRS267	dCas9-Mxi1, CRISPRi HSP90	Contains dCas9-Mxi1 and NEUT5L integration site and an sgRNA targeting -112 bp upstream of HSP90 start codon	AMP, NAT
